# Supplementary material for: Proteome‐minimized outer membrane vesicles from Escherichia coli as a generalized vaccine platform
Source: J Extracell Vesicles. 2021 Feb 16;10(4):e12066. doi: 10.1002/jev2.12066 (PMC7886703; doi:10.1002/jev2.12066)
Supplement: Supplementary file 2 — Supplementary information [file JEV2-10-e12066-s002.xlsx]

## Sheet: Table S1
Table S1. List of selected 90 genes (+ ompA) encoding dispensable OMV-associated proteins that were selected for knockout.
For the protein product of each gene the entry identifier (UniProt), compartment and biological function is indicated. PP: periplasmic protein; OM-LP: outer membrane lipoprotein; I-OMP: integral outer membrane protein/β-barrel
#	gene name (UniProt)	synonyms	Entry Identifier (UniProt)	compartment	function - GO biological process
1	agp		P19926	PP	glucose catabolic process
2	ais	pmrG, pagH	P45565	OM-LP	LPS metabolic process, OM biosynthesis
3	artI		P30859	PP	amino acid transport
4	artJ		P30860	PP	arginine transport
5	bcsC	yhjL	P37650	PP	cellulose biosynthetic process, glycan biogenesis
6	bglX	yohA, glh	P33363	PP	glucan catabolic process
7	cirA	feuA	P17315	PP	ion transport
8	degP	htrA, ptd	P0C0V0	PP	protein folding
9	degQ	hhoA	P39099	PP	chaperone, proteolysis
10	dsbC	xprA	P0AEG6	PP	disulfide isomerase
11	ecnB	yjeU	P0ADB7	OM-LP	stress response, bacteriolysis
12	eco	eti	P23827	PP	serine-protease inhibitor
13	fadL	ttr	P10384	I-OMP	long chain fatty-acid transporting porin activity
14	fecA		P13036	I-OMP	ferric ion transport
15	fepA	feuB, cbr, cbt	P05825	I-OMP	ferric-enterobactin transport
16	fhuA	tonA	P06971	I-OMP	ion transport
17	fkpA	yzzS	P45523	PP	protein re-folding
18	ftsP	sufI, sui, ygiJ	P26648	PP	FtsZ-dependent cytokinesis/cell division
19	glnH		P0AEQ3	PP	amino acid transport
20	glpQ		P09394	PP	glycerol/lipid metabolic process
21	gltI	ybeJ, yzzK	P37902	PP	glutamate/aspartate transmembrane transport
22	hisJ		P0AEU0	PP	amino acid transport
23	skp	hlpA, ompH	P0AEU7	PP	chaperone-mediated protein folding
24	kpsD		Q03961	PP	polysaccharide transmembrane transporter activity
25	lamB	malB, malL	P02943	I-OMP	maltodextrin transport
26	lpp	mlpA, mulI	P69776	OM-LP	lipid modification
27	malE		P0AEX9	PP	maltodextrin transport
28	malM	molA	P03841	PP	carbohydrate transport
29	mdoG	opgG, mdoA	P33136	PP	beta-glucan biosynthetic process, glycan biosynthesis
30	mipA	yeaF	P0A908	I-OMP	peptidoglycan biosynthetic process
31	mltA	ygdM	P0A935	OM-LP	cell wall organization, peptidoglycan turnover
32	emtA	mltE, sltZ, ycgP	P0C960	OM-LP	cell elongation/division, murein degradation
33	bamC	nlpB, dapX	P0A903	OM-LP	outer membrane assembly
34	nlpD		P0ADA3	OM-LP	cell separation after cytokinesis
35	nlpE	cutF	P40710	OM-LP	cell adhsion, biofilm formation
36	nmpC	phmA, nmpC_1	P21420	I-OMP	ion transport
37	ompA	con, tolG, tut	P0A910	I-OMP	ion transmembrane transport
38	ompN	ynaG	P77747	I-OMP	carbohydrate transmembrane transport
39	ompX	ybiG	P0A917	I-OMP	outer membrane pore protein
40	mdoD	opgD, ydcG, yzzZ	P40120	PP	glycan metabolism
41	oppA		P23843	PP	oligopeptide transport
42	osmE	anr	P0ADB1	OM-LP	response to osmotic stress
43	pal	excC	P0A912	OM-LP	cell division
44	phoE	ompE	P02932	I-OMP	ion transport
45	pldA		P0A921	I-OMP	lipid catabolic process
46	potD		P0AFK9	PP	putrescine/spermidine transport
47	ppiA	rotA	P0AFL3	PP	protein peptidyl-prolyl isomerization
48	prc	tsp	P23865	PP	proteolysis
49	proX	proU, osrA	P0AFM2	PP	glycine betaine transport
50	ptrA		P05458	PP	proteolysis
51	rcsF		P69411	OM-LP	capsule biogenesis/degradation
52	rlpA		P10100	OM-LP	cell wall organization
53	slp		P37194	OM-LP	identical protein binding
54	slyB		P0A905	OM-LP	uncharacterized lipoprotein
55	bamE	smpA, smqA	P0A937	OM-LP	cell outer membrane assembly
56	yghJ	sslE	P0CK95	OM-LP	putative lipoprotein
57	surA		P0ABZ6	PP	protein folding
58	treA	osmA	P13482	PP	cellular hyperosmotic response
59	tsx	nupA	P0A927	I-OMP	nucleoside transport
60	ushA		P07024	PP	nucleotide catabolic process
61	mlaA	vacJ	P76506	OM-LP	intermembrane phospholipid transfer
62	yajG		P0ADA5	OM-LP	predicted lipoprotein
63	ybaY		P77717	OM-LP	predicted lipoprotein
64	borD	ybcU, iss	P77330	OM-LP	cellular response to magnesium ion
65	cpoB	ybgF	P45955	PP	cell division
66	ybis		P0AAX8	PP	cell wall biogenesis/peptidoglycan-protein cross-linking
67	efeO	ycdO	P0AB24	PP	iron (Fe2+) uptake
68	yceI		P0A8X2	PP	uncharacterized protein
69	lpoB	ycfM	P0AB38	OM-LP	peptidoglycan biosynthetic process
70	bhsA	ycfR, comC	P0AB40	PP	response to copper ion, biofilm formation
71	ydcL		P64451	OM-LP	predicted lipoprotein
72	ydeN		P77318	PP	sulfatase, metabolic process
73	ydgH		P76177	PP	uncharacterized protein
74	yfeY		P76537	OM-LP	uncharacterized protein
75	bamB	yfgL	P77774	OM-LP	cell outer membrane assembly
76	yfhG		P0AD44	OM-LP	uncharacterized protein
77	ygdI		P65292	OM-LP	uncharacterized protein
78	ygdR		P65294	OM-LP	uncharacterized lipoprotein
79	yggE		P0ADS6	PP	uncharacterized protein
80	loiP	yggG	P25894	OM-LP	metalloprotease, stress response
81	ygiW		P0ADU5	PP	response to cadmium ion/hydrogen peroxide, biofilm formation
82	yhcN		P64614	PP	uncharacterized protein/stress response
83	yhjJ		P37648	PP	metallopeptidase
84	yiaD		P37665	OM-LP	predicted lipoprotein
85	yifL		P0ADN6	OM-LP	uncharacterized lipoprotein
86	yjeI		P0AF70	OM-LP	uncharacterized protein/stress response
87	yncD		P76115	I-OMP	siderophore transport
88	yncE		P76116	PP	uncharacterized protein
89	lpoA	yraM	P45464	OM-LP	peptidoglycan biosynthetic process
90	yraP	ecfH	P64596	PP	uncharacterized protein
91	mlaC	yrbC	P0ADV7	PP	intermembrane phospholipid transfer

## Sheet: Table S2
Table S2. Protein spots present in 2-DE map of OMVsDompA and absent from 2-DE map of OMVsD60.
a UniProt name
b Each value represents the mean ± SD of individually computed %V (Volume of a single spot divided by the total volume of spots calculated over the whole image, expressed in percentage) in spot maps from OMVs purified from E. coli BL21(DE3)DompA and E. coli BL21(DE3)D60.
c Only for this protein spot, PMF searching was carried out against entries for E. coli in the NCBInr database.
† Proteins encoded by gene that was not deleted in E. coli BL21(DE3)D60.
* Protein spots identified per matching from 2-DE map previously published in (17).
				Mascot search results		Mean %V ± SD x 10-4 b
Spot N.	Protein description	UniProt namea	Score	N. of matched peptides	Sequence coverage (%)	OMVsDompA	OMVsD60
95	Not MS identified					1034±447	˗
126	Not MS identified					68±11	˗
128	Cellulose synthase operon protein C	BCSC_ECOLI	161	15/19	18	999±216	˗
131	Not MS identified					23±8	˗
187	Not MS identified					35±21	˗
189	Not MS identified					392±72	˗
190	Protease 3	PTRA_ECOLI	316	29/34	27	2401±453	˗
192	Not MS identified					60±23	˗
253	Ferrienterobactin receptor	FEPA_ECOLI	318	34/67	56	10761±1466	˗
258	Maltoporin	LAMB_ECOLI	214	20/29	47	14837±7060	˗
261	Not MS identified					4605±100	˗
263	Not MS identified					710±406	˗
264	Ferrienterobactin receptor	FEPA_ECOLI	104	13/29	21	1183±336	˗
265	Ferrienterobactin receptor	FEPA_ECOLI	319	27/36	46	3287±594	˗
273*	Periplasmic beta-glucosidase	BGLX_ECOLI	refer to spot 47 in (17)			827±110	˗
274	Periplasmic beta-glucosidase	BGLX_ECOLI	155	13/17	20	3334±259	˗
284	Ferrienterobactin receptor	FEPA_ECOLI	144	12/16	21	1429±280	˗
302	Not MS identified					238±182	˗
317	Fe(3+) dicitrate transport protein FecA	FECA_ECOLI	144	10/10	15	785±371	˗
320	Fe(3+) dicitrate transport protein FecA	FECA_ECOLI	318	32/48	50	4054±823	˗
321	Fe(3+) dicitrate transport protein FecA	FECA_ECOLI	112	10/14	13	487±218	˗
323	Ferrichrome outer membrane transporter/phage receptor	FHUA_ECOLI	111	9/12	16	742±243	˗
325	MIX: Ferrienterobactin receptor	FEPA_ECOLI	191	23/52	43	2413±852	˗
	Ferrichrome outer membrane transporter/phage receptor	FHUA_ECOLI	121	17/52	28
331	MIX: Probable TonB-dependent receptor YncD	YNCD_ECOLI	109	13/34	24	8452±500	˗
	Ferrichrome outer membrane transporter/phage receptor	FHUA_ECOLI	79	11/34	18
332*	Ferrichrome-iron receptor	FHUA_ECOLI	refer to spot 40 in (17)			1264±352	˗
394	Colicin I receptor	CIRA_ECOLI	290	28/40	42	3503±889	˗
395	Colicin I receptor	CIRA_ECOLI	106	8/8	13	1893±630	˗
514	Uncharacterized sulfatase YdeN	YDEN_ECOLI	140	10/13	26	2505±185	˗
516	Not MS identified					138±29	˗
517	MIX:Uncharacterized sulfatase YdeN	YDEN_ECOLI	93	9/22	23	1827±587	˗
	Protein UshA	USHA_ECOLI	86	9/22	20
519	Periplasmic trehalase	TREA_ECOLI	131	10/14	22	724±244	˗
520	Periplasmic oligopeptide-binding protein	OPPA_ECOLI	103	8/12	19	198±57	˗
524	Periplasmic oligopeptide-binding protein	OPPA_ECOLI	182	14/21	34	1509±315	˗
526	Periplasmic oligopeptide-binding protein	OPPA_ECOLI	194	21/50	43	5891±554	˗
527	Periplasmic oligopeptide-binding protein	OPPA_ECOLI	168	14/24	31	344±24	˗
528	Not MS identified					242±82	˗
533	Not MS identified					159±52	˗
535	Glucans biosynthesis protein D	OPGD_ECOLI	125	8/8	16	150±27	˗
536	Glucans biosynthesis protein D	OPGD_ECOLI	255	23/41	53	1640±159	˗
537	Not MS identified					35±0	˗
541	Glucans biosynthesis protein D	OPGD_ECOLI	116	9/8	16	78±7	˗
580	Not MS identified					256±137	˗
589	Protein YhjJ	YHJJ_ECOLI	235	19/27	45	2507±539	˗
614	Not MS identified					528±38
630*	Cell division protein FtsP	FTSP_ECOLI	refer to spot 158 in (17)			2954±1177
651	Maltoporin	LAMB_ECOLI	196	21/47	60	13889±2535	˗
652	Maltoporin	LAMB_ECOLI	128	10/17	31	814±353	˗
660	Maltoporin	LAMB_ECOLI	110	11/19	28	1338±402	˗
662	Maltoporin	LAMB_ECOLI	190	22/49	51	2346±119	˗
690	Glucose-1-phosphatase	AGP_ECOLI	138	17/37	34	4007±578	˗
695†	Deferrochelatase/peroxidase EfeB	EFEB_ECOLI	109	7/8	15	328±76	˗
699	Not MS identified					43±28	˗
752	Glycerophosphoryl diester phosphodiesterase	GLPQ_ECOLI	141	14/29	37	6232±1129	˗
757	Glycerophosphoryl diester phosphodiesterase	GLPQ_ECOLI	154	12/18	34	1471±548	˗
766	Maltose-binding periplasmic protein	MALE_ECOLI	229	23/54	56	17912±3142	˗
771	Maltose-binding periplasmic protein	MALE_ECOLI	149	11/18	36	6318±1352	˗
776	Not MS identified					746±490	˗
777	Maltose-binding periplasmic protein	MALE_ECOLI	62	4/5	13	1323±908	˗
778	Maltose-binding periplasmic protein	MALE_ECOLI	128	10/17	26	1742±1093	˗
779	Maltose-binding periplasmic protein	MALE_ECOLI	104	7/9	18	2209±1168
806	Iron uptake system component EfeO	EFEO_ECOLI	199	13/16	35	6455±730
895	Maltose operon periplasmic protein	MALM_ECOLI	133	10/15	28	17803±3060
927	Uncharacterized protein YggE	YGGE_ECOLI	107	8/11	22	340±20
945	Not MS identified					407±89	˗
954	Not MS identified					159±12	˗
969	FKBP-type peptidyl-prolyl cis-trans isomerase FkpA	FKBA_ECOLI	123	8/11	20	1849±406	˗
975*	FKBP-type peptidyl-prolyl cis-trans isomerase FkpA	FKBA_ECO57	refer to spot 286 in (17)			2269±488	˗
985	FKBP-type peptidyl-prolyl cis-trans isomerase FkpA	FKBA_ECOLI	233	18/36	61	12068±3760	˗
988	Probable L,D-transpeptidaseYbiS	YBIS_ECOLI	154	12/20	49	4323±166	˗
989	FKBP-type peptidyl-prolyl cis-trans isomerase FkpA	FKBA_ECOLI	199	7/8	21	5716±801	˗
992*†	Glutamate/aspartate import solute-binding protein	GLTI_ECOLI	refer to spot 293 in (17)			424±50	˗
998	Phospholipase A1	PA1_ECOLI	101	9/21	39	2198±446	˗
1013	Nucleoside-specific channel-forming protein tsx	TSX_ECOLI	77	8/26	26	3528±436
1017	Histidine-binding periplasmic protein	HISJ_ECOLI	286	24/48	86	4447±1143	˗
1067	Nucleoside-specific channel-forming protein tsx	TSX_ECOLI	101	10/30	31	6298±3313	˗
1091	Putative ABC transporter arginine-binding protein 2	ARTI_ECOLI	292	22/39	70	4637±144	˗
1115	ABC transporter arginine-binding protein 1	ARTJ_ECOLI	232	14/17	59	3102±301	˗
1125	Metalloprotease LoiP	LOIP_ECOLI	175	13/18	38	1530±162	˗
1136	Glutamine-binding periplasmic protein	GLNH_ECOLI	208	20/46	67	4330±493	˗
1144	Lipoprotein NlpE	NLPE_ECOLI	66	8/26	42	2099±317	-
1153	Probable phospholipid-binding lipoprotein MlaA	MLAA_ECOLI	108	9/13	21	2138±426	˗
1155	Not MS identified					5921±2191
1250	Uncharacterized lipoprotein YdcL	YDCL_ECOLI	183	17/27	66	5619±564	˗
1275	Protein YceI	YCEI_ECOLI	148	8/11	48	1728±458	˗
1307	Outer membrane protein X	OMPX_ECOLI	180	12/28	56	2560±2232	˗
1308	Outer membrane protein X	OMPX_ECOLI	151	11/33	54	8131±1583	-
1358†	Major outer membrane prolipoprotein Lpp	LPP_ECOLI	69	5/11	48	404±16
1378	Outer membrane protein slp	SLP_ECOLI	85	7/17	45	574±79	˗
1408	Ecotin	ECOT_ECOLI	156	13/26	45	3757±118	˗
1412	Osmotically-inducible putative lipoprotein OsmE	OSME_ECOLI	67	5/11	37	6520±970	˗
1417	Outer membrane protein X	OMPX_ECOLI	186	12/25	54	13979±5761
1434	Not MS identified					967±169
1483	Protein YgiW	YGIW_ECOLI	87	6/18	49	4883±414
1536	Not MS identified					2882±473
1591	Lipoprotein bor, partial	WP_033556683.1c	108	5/9	92	8198±1436
1596	Not MS identified					4533±1944
2007	Long-chain fatty acid transport protein	FADL_ECOLI	130	13/35	32	4436±895	˗
2010	Glycine betaine/proline betaine-binding periplasmic protein	PROX_ECOLI	124	10/23	43	4210±484	-

## Sheet: Table S3
Table S3. List of primers used for cloning of plasmids for recombinant protein expression.
ID	sequence
I-PIPE
i-f-ClfA	GCAGGTTGCTCCAGCAGTGAAAATAGTGTTACGCAATCTGATAG
i-r-ClfA	GTGATGGTGATGTTACTCTGGAATTGGTTCAATTTCACC
Bp001	ATTCAGGATCCGGTAGCACCCGTATGCAGACCCAGATTAATGGTCTGAATCAGGGTGTTAGCAATGCAAATGATGGTTCAACACGCATGCAG
Bp002	CATTTGCATTGCTAACACCCTGATTCAGACCATTAATCTGGGTCTGCATACGGGTGCTACCGGATCCTGAAT
Bp003	ACACAAATCAACGGCCTGAACCAGGGCGTTTCAAATGCCAACGATGGTAGTACCCGCATGCAAACGCAAATAAATG
Bp004	GGGTACTACCATCGTTGGCATTTGAAACGCCCTGGTTCAGGCCGTTGATTTGTGTCTGCATGCGTGTTGAACCAT
Bp005	GCTTAAATCAGGGCGTGTCTAACGCCAATGATTAACTCGAGATTCA
Bp006	TGAATCTCGAGTTAATCATTGGCGTTAGACACGCCCTGATTTAAGCCATTTATTTGCGTTTGCATGC
i-f-OVA	TAATTAAAGCTGCAAAACAGCTGGAAAGCATTATTAACTTTGAAAAAC
i-r-OVA	TGGTGATGGTGATGTTATTCGGTCAGTTTTTCGAAGTTGATGATGCTTTC
i-f-hFAT1	TAATTAAAGCTGCAAAAATCCAAGTGGAGGCGACCGA
i-r-hFAT1	GATGGTGATGGTGATGTCATTCAGTATCCGTGAGGATCG
i-f-lamB	CTGTACTTCCAGGGCATGATGATTACTCTGCGCAAACTTCC
i-r-lamB	TAGAATTAAGTCGCGTTACCACCAGATTTCCATCTGGGC
i-f-malE	CTGTACTTCCAGGGCATGAAAATAAAAACAGGTGCACGC
i-r-malE	TAGAATTAAGTCGCGTTACTTGGTGATACGAGTCTGC
i-f-malM	CTGTACTTCCAGGGCATGAAAATGAATAAAAGTCTCATCGTCC
i-r-malM	TAGAATTAAGTCGCGTTACCCCTTGCCTTTTACACTG
i-f-fepA	CTGTACTTCCAGGGCATGAACAAGAAGATTCATTCCCTG
i-r-fepA	TAGAATTAAGTCGCGTCAGAAGTGGGTGTTTACG
i-f-yncD	CTGTACTTCCAGGGCATGAAGATTTTTTCCGTCCGACAG
i-r-yncD	TAGAATTAAGTCGCGTTACTCAAATCTCCACGCAATATTCATG
i-f-oppA	CTGTACTTCCAGGGCATGACCAACATCACCAAGAGAAG
i-r-oppA	TAGAATTAAGTCGCGTTAGTGCTTCACAATGTACATATTCCG
i-f-glpQ	CTGTACTTCCAGGGCATGAAATTGACGCTGAAAAACC
i-r-glpQ	TAGAATTAAGTCGCGTTACTCTTTATTAAGGAATTTTACTGCC
i-f-ycdO	CTGTACTTCCAGGGCATGACCATTAACTTCCGCCGTAAC
i-r-efeO	TAGAATTAAGTCGCGTTAATCCAGTCCCAGCACACC
i-f-ydcL	CTGTACTTCCAGGGCATGCGTACCACATCATTTGC
i-r-ydcL	TAGAATTAAGTCGCGCTACTTTTTGTTAACGTCAAACATGG
i-f-fecA	CTGTACTTCCAGGGCATGACGCCGTTACGCG
i-r-fecA	TAGAATTAAGTCGCGTCAGAACTTCAACGACCCCT
i-f-pal	CTGTACTTCCAGGGCTGTTCTTCCAACAAGAA
i-r-pal	TAGAATTAAGTCGCGTTAGTAAACCAGTACCGCA
i-f-cpoB	CTGTACTTCCAGGGCCAGGCACCAATCAGTA
i-r-cpoB	TAGAATTAAGTCGCGTTACATCGCGTTCAGACGT
V-PIPE
Nohisflag V-f	TAACATCACCATCACCATCACGATTACAAAGA
Lpp-R-plasmid	GCTGGAGCAACCTGCCAGCAGAG
Lpp-FhuD2-R-plasmid	TTTTGCAGCTTTAATTAATTTTTCTTTTAAATCTTTACGC
V-rev-pET15	GCCCTGGAAGTACAGGTTTTC
V-for-pET15	CGCGACTTAATTCTAGCATAAC
miscelleanous primers
T7-promotor_F	TAATACGACTCACTATAGGG
recombinant proteins for WB	see gene-specific reverse primers from Supplementary Table 6
plasmids used in this study
plasmid name	reference
pET21b+_lpp_ClfAY338A	this study
pET21b+_lpp_Csa1	ref 15
pET21b+_lpp_FhuD2	ref 15
pET21b+_lpp_FhuD2-mFAT1	ref 30
pET21b+_lpp_FhuD2-hFAT1	this study
pET21b+_lpp_FhuD2-OVA	this study, epitope inserted after oligonucleotide assembly
pET21b+_lpp_FhuD2-Bp	this study, epitope inserted after oligonucleotide assembly
pET21b+_lpp_HlaH35L	ref 15
pET21b+_lpp_Nm-NHBA	ref 13
pET21b+_lpp_SpAKKAA	ref 15
pET15_His-TEV_lamB	this study
pET15_His-TEV_malE	this study
pET15_His-TEV_malM	this study
pET15_His-TEV_fepA	this study
pET15_His-TEV_yncD	this study
pET15_His-TEV_oppA	this study
pET15_His-TEV_glpQ	this study
pET15_His-TEV_efeO	this study
pET15_His-TEV_ydcL	this study
pET15_His-TEV_fecA	this study
pET15_His-TEV_pal	this study
pET15_His-TEV_cpoB	this study

## Sheet: Table S4
Table S4. List of guide DNA encoding oligonucleotides that have been cloned into the pCRISPR-SacB-gDNA plasmid.
Genes are listed in alphabetic order.
ID guide				Sequences: coding (upper line) and complementary (lower line) strand	target sequence on gene
agp	G	1r	F	AAACCCATTGTTCGCCAGCGGCGCACGTAAGTTAG	TAACTTACGTGCGCCGCTGGCGAACAATGG
agp	G	1r	R	AAAACTAACTTACGTGCGCCGCTGGCGAACAATGG
ais	G	1f	F	AAACATGGTTTGCCACGTATCGACAATAAAACACG	ATGGTTTGCCACGTATCGACAATAAAACAC
ais	G	1f	R	AAAACGTGTTTTATTGTCGATACGTGGCAAACCAT
artI	G	2r	F	AAACCAATCGATTCAAACGGAGGATAGGAGGCTTG	AAGCCTCCTATCCTCCGTTTGAATCGATTG
artI	G	2r	R	AAAACAAGCCTCCTATCCTCCGTTTGAATCGATTG
artJ	G	1f	F	AAACGGTGCTTCTGCCGCAGAGAAAATCAATTTG	GGTGCTTCTGCCGCAGAGAAAATCAATTT
artJ	G	1f	R	AAAACAAATTGATTTTCTCTGCGGCAGAAGCACC
bamB	G	1f	F	AAACGACCACGGCGTGGAGCACTTCCGTTGGTAGG	GACCACGGCGTGGAGCACTTCCGTTGGTAG
bamB	G	1f	R	AAAACCTACCAACGGAAGTGCTCCACGCCGTGGTC
bamC	G	1f	F	AAACAAGCGGCACCGCTTGCGGAGCTTCATGCCCG	AAGCGGCACCGCTTGCGGAGCTTCATGCCC
bamC	G	1f	R	AAAACGGGCATGAAGCTCCGCAAGCGGTGCCGCTT
bamE	G	1f	F	AAACGCAAACGCTGACGCTGACCTTTAACAGTAGG	GCAAACGCTGACGCTGACCTTTAACAGTAG
bamE	G	1f	R	AAAACCTACTGTTAAAGGTCAGCGTCAGCGTTTGC
bcsC	G	1f	F	AAACATTCACACTAAACATATTCACGCTTTCCCTG	ATTCACACTAAACATATTCACGCTTTCCCT
bcsC	G	1f	R	AAAACAGGGAAAGCGTGAATATGTTTAGTGTGAAT
bglX	G	1f	F	AAACTTGGTCAGCTGCGCTTAATCAGCGTAGGCCG	TTGGTCAGCTGCGCTTAATCAGCGTAGGCC
bglX	G	1f	R	AAAACGGCCTACGCTGATTAAGCGCAGCTGACCAA
bhsA	G	2r	F	AAACGCGTTGACTGAACTTCGACCGCCGCAAAGCG	GCTTTGCGGCGGTCGAAGTTCAGTCAACGC
bhsA	G	2r	R	AAAACGCTTTGCGGCGGTCGAAGTTCAGTCAACGC
borD	G	1f	F	AAACCCCATCACTTCTTCGTTTCGGGAATTGGACG	CCCATCACTTCTTCGTTTCGGGAATTGGAC
borD	G	1f	R	AAAACGTCCAATTCCCGAAACGAAGAAGTGATGGG
cirA	G	2r	F	AAACTGGCAGGTGCATCTTTAAGATTTTGTTCCAG	TGGAACAAAATCTTAAAGATGCACCTGCCA
cirA	G	2r	R	AAAACTGGAACAAAATCTTAAAGATGCACCTGCCA
cpoB	G	1f	F	AAACTGCTCAGGCACCAATCAGTAGTGTCGGCTCG	TGCTCAGGCACCAATCAGTAGTGTCGGCTC
cpoB	G	1f	R	AAAACGAGCCGACACTACTGATTGGTGCCTGAGCA
degP	G	1f	F	AAACCACTGAGTGCACTGGCTCTGAGTTTAGGTTG	CACTGAGTGCACTGGCTCTGAGTTTAGGTT
degP	G	1f	R	AAAACAACCTAAACTCAGAGCCAGTGCACTCAGTG
degQ	G	1f	F	AAACCATTAGCGTTAAGTGTCGGGTTAACTCTCTG	CATTAGCGTTAAGTGTCGGGTTAACTCTCT
degQ	G	1f	R	AAAACAGAGAGTTAACCCGACACTTAACGCTAATG
dsbC	G	1f	F	AAACCGCGGCAATTCAACAAACGTTAGCCAAAATG	CGCGGCAATTCAACAAACGTTAGCCAAAAT
dsbC	G	1f	R	AAAACATTTTGGCTAACGTTTGTTGAATTGCCGCG
ecnB	G	2r	F	AAACTTGTCTTCTTCACCATAACGTCTTCCTTTTG	AAAAGGAAGACGTTATGGTGAAGAAGACAA
ecnB	G	2r	R	AAAACAAAAGGAAGACGTTATGGTGAAGAAGACAA
eco	G	2r	F	AAACACGCTTCATCCCTTTTTCAGCTTGTGGATAG	TATCCACAAGCTGAAAAAGGGATGAAGCGT
eco	G	2r	R	AAAACTATCCACAAGCTGAAAAAGGGATGAAGCGT
efeO	G	1f	F	AAACCGGATAAGCAGTGCGAACCGATGACCATTAG	CGGATAAGCAGTGCGAACCGATGACCATTA
efeO	G	1f	R	AAAACTAATGGTCATCGGTTCGCACTGCTTATCCG
emtA	G	1f	F	AAACATTGATCACGGCGATTATCGCTATCGAATCG	ATTGATCACGGCGATTATCGCTATCGAATC
emtA	G	1f	R	AAAACGATTCGATAGCGATAATCGCCGTGATCAAT
fadL	G	1f	F	AAACTGTTTACAAAGTCTGCTCTCGCAGTCGCAGG	TGTTTACAAAGTCTGCTCTCGCAGTCGCAG
fadL	G	1f	R	AAAACCTGCGACTGCGAGAGCAGACTTTGTAAACA
fecA	G	1f	F	AAACAGTATGCCGCACACAGCGGATTTACCCTCTG	CAGTATGCCGCACACAGCGGATTTACCCTCT
fecA	G	1f	R	AAAACAGAGGGTAAATCCGCTGTGTGCGGCATACT
fepA	G	1f	F	AAACTACCGCCGCCGAGCAGAACTTACAGGCGCCG	TACCGCCGCCGAGCAGAACTTACAGGCGCC
fepA	G	1f	R	AAAACGGCGCCTGTAAGTTCTGCTCGGCGGCGGTA
fhuA	G	1f	F	AAACAATCGCAGTTGTAGTAGCCACAGCGGTTAGG	AATCGCAGTTGTAGTAGCCACAGCGGTTAG
fhuA	G	1f	R	AAAACCTAACCGCTGTGGCTACTACAACTGCGATT
fkpA	G	1f	F	AAACAAATGACGATCAGAAATCAGCTTATGCACTG	AAATGACGATCAGAAATCAGCTTATGCACT
fkpA	G	1f	R	AAAACAGTGCATAAGCTGATTTCTGATCGTCATTT
ftsP	G	1f	F	AAACTTGCACTTTGTGCAGGCGCTGTTCCCCTGAG	TTGCACTTTGTGCAGGCGCTGTTCCCCTGA
ftsP	G	1f	R	AAAACTCAGGGGAACAGCGCCTGCACAAAGTGCAA
glnH	G	1f	F	AAACATAAATATGTGGGCTTTGACGTTGATCTGTG	ATAAATATGTGGGCTTTGACGTTGATCTGT
glnH	G	1f	R	AAAACACAGATCAACGTCAAAGCCCACATATTTAT
glpQ	G	1f	F	AAACCATGGCGATCATGATGAGCACTATAGTCATG	CATGGCGATCATGATGAGCACTATAGTCAT
glpQ	G	1f	R	AAAACATGACTATAGTGCTCATCATGATCGCCATG
gltI	G	1f	F	AAACCAATCCTGGCCCTGGCGCTTTCCGCAGGACG	CAATCCTGGCCCTGGCGCTTTCCGCAGGAC
gltI	G	1f	R	AAAACGTCCTGCGGAAAGCGCCAGGGCCAGGATTG
hisJ	G	1f	F	AAACGTTTGCTGCGATTCCGCAAAACATCCGCATG	GTTTGCTGCGATTCCGCAAAACATCCGCAT
hisJ	G	1f	R	AAAACATGCGGATGTTTTGCGGAATCGCAGCAAAC
kpsD	G	1f	F	AAACCGGGCAACAGTCGGATACGCAAAACATGAGG	CGGGCAACAGTCGGATACGCAAAACATGAG
kpsD	G	1f	R	AAAACCTCATGTTTTGCGTATCCGACTGTTGCCCG
lamB	G	1f	F	AAACCGGCGGTGAACAACAGTGTTTCCAGACTACG	CGGCGGTGAACAACAGTGTTTCCAGACTAC
lamB	G	1f	R	AAAACGTAGTCTGGAAACACTGTTGTTCACCGCCG
loiP	G	1f	F	AAACAAGCCCTGAGCGATCAGGCATGTCAGGAGAG	AAGCCCTGAGCGATCAGGCATGTCAGGAGA
loiP	G	1f	R	AAAACTCTCCTGACATGCCTGATCGCTCAGGGCTT
lpoA	G	1f	F	AAACCCGATCAGTCCACTGCTTATATGCAGGGTAG	CCGATCAGTCCACTGCTTATATGCAGGGTA
lpoA	G	1f	R	AAAACTACCCTGCATATAAGCAGTGGACTGATCGG
lpoB	G	1f	F	AAACGCGCTGGCGATGTTTCTCGCCGGGTGTGTGG	GCGCTGGCGATGTTTCTCGCCGGGTGTGTG
lpoB	G	1f	R	AAAACCACACACCCGGCGAGAAACATCGCCAGCGC
lpp	G	1f	F	AAACTGGGCGCGGTAATCCTGGGTTCTACTCTGCG	TGGGCGCGGTAATCCTGGGTTCTACTCTGC
lpp	G	1f	R	AAAACGCAGAGTAGAACCCAGGATTACCGCGCCCA
malE	G	1f	F	AAACAATCTGGATTAACGGCGATAAAGGCTATAAG	AATCTGGATTAACGGCGATAAAGGCTATAA
malE	G	1f	R	AAAACTTATAGCCTTTATCGCCGTTAATCCAGATT
malM	G	1f	F	AAACCTGCTGCGCTGCAACAACTCACCTGGACACG	CTGCTGCGCTGCAACAACTCACCTGGACAC
malM	G	1f	R	AAAACGTGTCCAGGTGAGTTGTTGCAGCGCAGCAG
mdoD	G	1f	F	AAACAGACGATTTATTAAAGGTTCAATGGCTAG	AGACGATTTATTAAAGGTTCAATGGCTA
mdoD	G	1f	R	AAAACTAGCCATTGAACCTTTAATAAATCGTCT
mdoG	G	1f	F	AAACGATGTCGCAAAGCAAGCTCAATCTTTAGCTG	GATGTCGCAAAGCAAGCTCAATCTTTAGCT
mdoG	G	1f	R	AAAACAGCTAAAGATTGAGCTTGCTTTGCGACATC
mipA	G	1f	F	AAACCGATAACTTCTGGTTCCGTGGCTTAGGTGGG	CGATAACTTCTGGTTCCGTGGCTTAGGTGG
mipA	G	1f	R	AAAACCCACCTAAGCCACGGAACCAGAAGTTATCG
mlaA	G	1f	F	AAACAGATCAGCAAGGGCGTTCTGACCCGTTAGAG	AGATCAGCAAGGGCGTTCTGACCCGTTAGA
mlaA	G	1f	R	AAAACTCTAACGGGTCAGAACGCCCTTGCTGATCT
mlaC	G	1f	F	AAACTCGCTTTGCTGGTGATTGCACCTCTGAGTGG	TCGCTTTGCTGGTGATTGCACCTCTGAGTG
mlaC	G	1f	R	AAAACCACTCAGAGGTGCAATCACCAGCAAAGCGA
mltA	G	1f	F	AAACAAGACGGGAAATTTACCCAGCCTTTCTCTCG	AAGACGGGAAATTTACCCAGCCTTTCTCTC
mltA	G	1f	R	AAAACGAGAGAAAGGCTGGGTAAATTTCCCGTCTT
msbB	G	1f	F	AAACTCCTTTCGCCACCCGCGCTACTGGGGAGCAG	TCCTTTCGCCACCCGCGCTACTGGGGAGCA
msbB	G	1f	R	AAAACTGCTCCCCAGTAGCGCGGGTGGCGAAAGGA
nlpD	G	1f	F	AAACTAATGGCAATGCGCCTGCAAATACTAATTCG	TAATGGCAATGCGCCTGCAAATACTAATTC
nlpD	G	1f	R	AAAACGAATTAGTATTTGCAGGCGCATTGCCATTA
nlpE	G	1f	F	AAACGATGGCTGTAATCAGCCTCTTTACTCTGATG	GATGGCTGTAATCAGCCTCTTTACTCTGAT
nlpE	G	1f	R	AAAACATCAGAGTAAAGAGGCTGATTACAGCCATC
nmpC	G	1f	F	AAACTAATAAAGACAGTAACAAGCTGGATCTGTAG	TAATAAAGACAGTAACAAGCTGGATCTGTA
nmpC	G	1f	R	AAAACTACAGATCCAGCTTGTTACTGTCTTTATTA
ompA	G	1f	F	AAACTTTAGCACCAGTGTACCAGGTGTTATCTTTG	TTTAGCACCAGTGTACCAGGTGTTATCTTT
ompA	G	1f	R	AAAACAAAGATAACACCTGGTACACTGGTGCTAAA
ompN	G	1f	F	AAACCGACCAGAGCTATGCGCGTCTGGGTTTTAAG	CGACCAGAGCTATGCGCGTCTGGGTTTTAA
ompN	G	1f	R	AAAACTTAAAACCCAGACGCGCATAGCTCTGGTCG
ompX	G	1f	F	AAACTACTTCCGTAGCTGCGACTTCTACTGTAACG	TACTTCCGTAGCTGCGACTTCTACTGTAAC
ompX	G	1f	R	AAAACGTTACAGTAGAAGTCGCAGCTACGGAAGTA
oppA	G	1f	F	AAACTGGCAGCTGATGTACCCGCAGGCGTCACACG	TGGCAGCTGATGTACCCGCAGGCGTCACAC
oppA	G	1f	R	AAAACGTGTGACGCCTGCGGGTACATCAGCTGCCA
osmE	G	1f	F	AAACCGGCGGTATTAACCATGCTGGCGGGTTGTAG	CGGCGGTATTAACCATGCTGGCGGGTTGTA
osmE	G	1f	R	AAAACTACAACCCGCCAGCATGGTTAATACCGCCG
pagP	G	1f	F	AAACACAACGTTTAGAGAAAATATTGCACAAACCG	ACAACGTTTAGAGAAAATATTGCACAAACC
pagP	G	1f	R	AAAACGGTTTGTGCAATATTTTCTCTAAACGTTGT
pal	G	1f	F	AAACTGAAAGGGCTGATGATTGCTCTGCCTGTTAG	TGAAAGGGCTGATGATTGCTCTGCCTGTTA
pal	G	1f	R	AAAACTAACAGGCAGAGCAATCATCAGCCCTTTCA
phoE	G	1f	F	AAACTAACAAAGACGGTAATAAACTGGATGTCTAG	TAACAAAGACGGTAATAAACTGGATGTCTA
phoE	G	1f	R	AAAACTAGACATCCAGTTTATTACCGTCTTTGTTA
pldA	G	1f	F	AAACTGCCTATGGCAGTATATGCACAAGAGGCAAG	TGCCTATGGCAGTATATGCACAAGAGGCAA
pldA	G	1f	R	AAAACTTGCCTCTTGTGCATATACTGCCATAGGCA
potD	G	1f	F	AAACGGTCACGCCACCTGCTCGCGGCGGGTGCTCG	GGTCACGCCACCTGCTCGCGGCGGGTGCTC
potD	G	1f	R	AAAACGAGCACCCGCCGCGAGCAGGTGGCGTGACC
ppiA	G	1f	F	AAACGGACCCGCACGTATTGTTGACAACCTCAGCG	GGACCCGCACGTATTGTTGACAACCTCAGC
ppiA	G	1f	R	AAAACGCTGAGGTTGTCAACAATACGTGCGGGTCC
prc	G	1f	F	AAACGTTCTCATTATCGCCAGTTCGACCTCGATCG	GTTCTCATTATCGCCAGTTCGACCTCGATC
prc	G	1f	R	AAAACGATCGAGGTCGAACTGGCGATAATGAGAAC
proX	G	1f	F	AAACGCTGCTGGTCAGTCGTGCGCTGGAGAAATTG	GCTGCTGGTCAGTCGTGCGCTGGAGAAATT
proX	G	1f	R	AAAACAATTTCTCCAGCGCACGACTGACCAGCAGC
ptrA	G	1f	F	AAACAAGATAACCGCCAGTATCAGGCTATACGTCG	AAGATAACCGCCAGTATCAGGCTATACGTC
ptrA	G	1f	R	AAAACGACGTATAGCCTGATACTGGCGGTTATCTT
rcsF	G	1f	F	AAACACCGATCTGTTTAGTAGCACTCATGCTAAGG	ACCGATCTGTTTAGTAGCACTCATGCTAAG
rcsF	G	1f	R	AAAACCTTAGCATGAGTGCTACTAAACAGATCGGT
rlpA	G	1f	F	AAACGGTAAGTGTACCGCAGCCTGCGGTATGTAAG	GGTAAGTGTACCGCAGCCTGCGGTATGTAA
rlpA	G	1f	R	AAAACTTACATACCGCAGGCTGCGGTACACTTACC
skp	G	1f	F	AAACGGTTATTAGCTGCAGGTCTCGGTTTAGCACG	GGTTATTAGCTGCAGGTCTCGGTTTAGCAC
skp	G	1f	R	AAAACGTGCTAAACCGAGACCTGCAGCTAATAACC
slp	G	1f	F	AAACTGCTGTTCATAACCAGCCGGGGTTATATGTG	TGCTGTTCATAACCAGCCGGGGTTATATGT
slp	G	1f	R	AAAACACATATAACCCCGGCTGGTTATGAACAGCA
slyB	G	1f	F	AAACGATTCAGGGCGGTGATGATTCCAACGTTATG	GATTCAGGGCGGTGATGATTCCAACGTTAT
slyB	G	1f	R	AAAACATAACGTTGGAATCATCACCGCCCTGAATC
surA	G	1f	F	AAACTGATCGCGAATACCAGTTTCGCTGCCCCCCG	TGATCGCGAATACCAGTTTCGCTGCCCCCC
surA	G	1f	R	AAAACGGGGGGCAGCGAAACTGGTATTCGCGATCA
treA	G	1f	F	AAACCCTGTATCTTTTTGTGTTTCGCTGCGCTATG	CCTGTATCTTTTTGTGTTTCGCTGCGCTAT
treA	G	1f	R	AAAACATAGCGCAGCGAAACACAAAAAGATACAGG
tsx	G	1f	F	AAACGAAAACGACAAACCGCAGTATCTTTCCGACG	GAAAACGACAAACCGCAGTATCTTTCCGAC
tsx	G	1f	R	AAAACGTCGGAAAGATACTGCGGTTTGTCGTTTTC
ushA	G	1f	F	AAACTGGCGAGTGAAACTGCTCTGGCGTATGAGCG	TGGCGAGTGAAACTGCTCTGGCGTATGAGC
ushA	G	1f	R	AAAACGCTCATACGCCAGAGCAGTTTCACTCGCCA
yajG	G	1f	F	AAACTTACACTGCCACAGCAGGATCCAAGCCTGAG	TTACACTGCCACAGCAGGATCCAAGCCTGA
yajG	G	1f	R	AAAACTCAGGCTTGGATCCTGCTGTGGCAGTGTAA
ybaY	G	1f	F	AAACACAACCTGCTATCCAGCAACCGAATGTCTCG	ACAACCTGCTATCCAGCAACCGAATGTCTC
ybaY	G	1f	R	AAAACGAGACATTCGGTTGCTGGATAGCAGGTTGT
ybiS	G	1f	F	AAACCTTATCCTCTGCCAACCGACGGGAGTCGCCG	CTTATCCTCTGCCAACCGACGGGAGTCGCC
ybiS	G	1f	R	AAAACGGCGACTCCCGTCGGTTGGCAGAGGATAAG
yceI	G	1f	F	AAACCATCCAGCACCTTGGCTATAGCTGGTTATAG	CATCCAGCACCTTGGCTATAGCTGGTTATA
yceI	G	1f	R	AAAACTATAACCAGCTATAGCCAAGGTGCTGGATG
ydcL	G	2r	F	AAACCCCAACGTAAAACAGGTTTACCTGTAGCCGG	CGGCTACAGGTAAACCTGTTTTACGTTGGG
ydcL	G	2r	R	AAAACCGGCTACAGGTAAACCTGTTTTACGTTGGG
ydeN	G	1f	F	AAACAGACTTTACGCCGACAGAATACAGTACCAAG	AGACTTTACGCCGACAGAATACAGTACCAA
ydeN	G	1f	R	AAAACTTGGTACTGTATTCTGTCGGCGTAAAGTCT
ydgH	G	3f	F	AAACCGGCAGCGGTTAAACCTTTTGACCGTGTAGG	CGGCAGCGGTTAAACCTTTTGACCGTGTAG
ydgH	G	3f	R	AAAACCTACACGGTCAAAAGGTTTAACCGCTGCCG
yfeY	G	1f	F	AAACTCGTCAGTTAACTGGTCTGCCGCTAACCCGG	TCGTCAGTTAACTGGTCTGCCGCTAACCCG
yfeY	G	1f	R	AAAACCGGGTTAGCGGCAGACCAGTTAACTGACGA
yfhG	G	1f	F	AAACACTATCTTTCTACTGAATGTAGCGACATCTG	ACTATCTTTCTACTGAATGTAGCGACATCT
yfhG	G	1f	R	AAAACAGATGTCGCTACATTCAGTAGAAAGATAGT
ygdI	G	1f	F	AAACCACCAATGACGGACGTACCATCGTCTCTGAG	CACCAATGACGGACGTACCATCGTCTCTGA
ygdI	G	1f	R	AAAACTCAGAGACGATGGTACGTCCGTCATTGGTG
ygdR	G	1f	F	AAACGACCAAAGATGGCCGTATGATTTTGACCGAG	GACCAAAGATGGCCGTATGATTTTGACCGA
ygdR	G	1f	R	AAAACTCGGTCAAAATCATACGGCCATCTTTGGTC
yggE	G	1f	F	AAACCCCTGGCGGCATTAATGGGTATTAGCGGGAG	CCCTGGCGGCATTAATGGGTATTAGCGGGA
yggE	G	1f	R	AAAACTCCCGCTAATACCCATTAATGCCGCCAGGG
yghJ	G	1f	F	AAACATCTTCCTCCGATACGCCGCCTGTAGATTCG	ATCTTCCTCCGATACGCCGCCTGTAGATTC
yghJ	G	1f	R	AAAACGAATCTACAGGCGGCGTATCGGAGGAAGAT
ygiW	G	1f	F	AAACGGCAACGCAAAGTCAGGCCGGAGGATTCCAG	GGCAACGCAAAGTCAGGCCGGAGGATTCCA
ygiW	G	1f	R	AAAACTGGAATCCTCCGGCCTGACTTTGCGTTGCC
yhcN	G	1f	F	AAACTCTTGAAGCAATCGGGACCGTATCTGTAAGG	TCTTGAAGCAATCGGGACCGTATCTGTAAG
yhcN	G	1f	R	AAAACCTTACAGATACGGTCCCGATTGCTTCAAGA
yhjJ	G	2r	F	AAACGGCGAATTTCAACACGATCGCTGGGACGCTG	AGCGTCCCAGCGATCGTGTTGAAATTCGCC
yhjJ	G	2r	R	AAAACAGCGTCCCAGCGATCGTGTTGAAATTCGCC
yiaD	G	1f	F	AAACCTGCTATCGGCGCAGGTCTGGGCTCTCTCGG	CTGCTATCGGCGCAGGTCTGGGCTCTCTCG
yiaD	G	1f	R	AAAACCGAGAGAGCCCAGACCTGCGCCGATAGCAG
yifL	G	1f	F	AAACATTACTTACTCTCTTCAGCCTGACGGGCTGG	ATTACTTACTCTCTTCAGCCTGACGGGCTG
yifL	G	1f	R	AAAACCAGCCCGTCAGGCTGAAGAGAGTAAGTAAT
yjeI	G	1f	F	AAACGCAACTGGCTTTCCGGGCAACACGGAGAAGG	GCAACTGGCTTTCCGGGCAACACGGAGAAG
yjeI	G	1f	R	AAAACCTTCTCCGTGTTGCCCGGAAAGCCAGTTGC
yncD	G	1f	F	AAACCCGAGCTGGATACGCCAGCAGCAGTAAGCGG	CCGAGCTGGATACGCCAGCAGCAGTAAGCG
yncD	G	1f	R	AAAACCGCTTACTGCTGCTGGCGTATCCAGCTCGG
yncE	G	1f	F	AAACTTCATCGCGCCTGCGTGGTTCATTACTGTTG	TTCATCGCGCCTGCGTGGTTCATTACTGTT
yncE	G	1f	R	AAAACAACAGTAATGAACCACGCAGGCGCGATGAA
yraP	G	3f	F	AAACAAGAAGCGCGCATTAATGTAACGGCCTATCG	AAGAAGCGCGCATTAATGTAACGGCCTATC
yraP	G	3f	R	AAAACGATAGGCCGTTACATTAATGCGCGCTTCTT

## Sheet: Table S5
Table S5. Nucleotide sequences of donor DNAs.
Genes are listed in alphabetic order. ss: single strand; stop codons are underlined.
target gene	ID ss-donor	sequence
agp	D001	TATCAGCTACAGCAAGTGCTCATGATGAGCTAAAGTGTGCTGGAGCAGTCGACGCCGAATAAATGGCCAG
agp	D002	CTGGCCATTTATTCGGCGTCGACTGCTCCAGCACACTTTAGCTCATCATGAGCACTTGCTGTAGCTGATA
ais	D003	GGACTGGGTACTCATGCCGCCTGGAGTAGCTAAGCCAGACTGGCACAGCAGCACCCGGTTGTCGTTTTGT
ais	D004	ACAAAACGACAACCGGGTGCTGCTGTGCCAGTCTGGCTTAGCTACTCCAGGCGGCATGAGTACCCAGTCC
artI	D005	ACAGCTGCCGAAACCATTCGTTTTGCTACCTAAGCAAACAACCAGATCGTTGGTTTTGACGTCGACCTGG
artI	D006	CCAGGTCGACGTCAAAACCAACGATCTGGTTGTTTGCTTAGGTAGCAAAACGAATGGTTTCGGCAGCTGT
artJ	D007	TAGTTCTTGCCGCTTTACTTGCTTCCTTTACTTTCTAACGTTTCAGCCACCTATCCACCCTTTGAATCTA
artJ	D008	TAGATTCAAAGGGGGGATAGGTGGCTGAAACGTTAGAAAGTAAAGGAAGCAAGTAAAGCGGCAAGAACTA
bamB	D009	CCCCATTGCCAACCGTTGAAAACCAGTTTACGCCGTAAATTGGCAACTTCTATTCCAATCTTCATCCGGC
bamB	D010	GCCGGATGAAGATTGGAATAGAAGTTGCCAATTTACGGCGTAAACTGGTTTTCAACGGTTGGCAATGGGG
bamC	D011	CGTCAGGTCAGTGGTGATGAAGCCTACCTGTAAGGAATGATTTTGCCGGTGACCTCCGGTGATTATGCAA
bamC	D012	TTGCATAATCACCGGAGGTCACCGGCAAAATCATTCCTTACAGGTAGGCTTCATCACCACTGACCTGACG
bamE	D013	TCCGCCAGCAACCAGGTCATGAAGGTGTAACTCAGTAAGTGTTGACCAATATTGATAACAAACCTGCGCT
bamE	D014	AGCGCAGGTTTGTTATCAATATTGGTCAACACTTACTGAGTTACACCTTCATGACCTGGTTGCTGGCGGA
bcsC	D015	GAGTTATTACCTGACTGGGGCCAGGAATGCGCTAATCTGGCCGTCATGCCGATGGTCGAGGCAGCACCAA
bcsC	D016	TTGGTGCTGCCTCGACCATCGGCATGACGGCCAGATTAGCGCATTCCTGGCCCCAGTCAGGTAATAACTC
bglX	D017	CTGCTTAAGAAAATGACAGTTGATGAGAAATAAGATAATCCGAAAGAGGCGATCCGCGAGATGATCAAAG
bglX	D018	CTTTGATCATCTCGCGGATCGCCTCTTTCGGATTATCTTATTTCTCATCAACTGTCATTTTCTTAAGCAG
bhsA	D019	GCTGCGGCGATTTTAAGCTCCATGTCATTTTAAGAAGGCCAACAAAAAGTCGGTACAATCAGTGCTAACG
bhsA	D020	CGTTAGCACTGATTGTACCGACTTTTTGTTGGCCTTCTTAAAATGACATGGAGCTTAAAATCGCCGCAGC
borD	D021	ACAAACCGACAGCAGTAACACCAAAGGAAACCATCTAAGAGAAAACTGTTGATGCAGCCAAAATTTGTGG
borD	D022	CCACAAATTTTGGCTGCATCAACAGTTTTCTCTTAGATGGTTTCCTTTGGTGTTACTGCTGTCGGTTTGT
cirA	D023	GGCGAAACGATGGTTGTCACTGCATCTTCCTAAATCAGCGTCATTACCCAGGAAGACCTGCAGCGAAAAC
cirA	D024	GTTTTCGCTGCAGGTCTTCCTGGGTAATGACGCTGATTTAGGAAGATGCAGTGACAACCATCGTTTCGCC
cpoB	D025	TACTGGTTGGTATAGCGGCCCCCTGGGCCGCTTTTTAATCGGTCGAAGACCGCGTCACTCAACTTGAGCG
cpoB	D026	CGCTCAAGTTGAGTGACGCGGTCTTCGACCGATTAAAAAGCGGCCCAGGGGGCCGCTATACCAACCAGTA
degP	D027	AGACTGAAATACATGAAAAAAACCACATTATAAGCGTTATCTCCGCTCTCTGCAACGGCGGCTGAGAC
degP	D028	GTCTCAGCCGCCGTTGCAGAGAGCGGAGATAACGCTTATAATGTGGTTTTTTTCATGTATTTCAGTCT
degQ	D029	ATAATGAAAAAACAAACCCAGCTGTTGAGTTAAGCGTCATTTCAGGCCGTCGCGTCGATTCCAGGCCAGG
degQ	D030	CCTGGCCTGGAATCGACGCGACGGCCTGAAATGACGCTTAACTCAACAGCTGGGTTTGTTTTTTCATTAT
dsbC	D031	GCGGCGTTTTCAGGTTTTGCTCAGGCTGATTAAATCAAAAGCAGCGATATTCAGCCCGCGCCCGTAGCTG
dsbC	D032	CAGCTACGGGCGCGGGCTGAATATCGCTGCTTTTGATTTAATCAGCCTGAGCAAAACCTGAAAACGCCGC
ecnB	D033	CTATAGGCAAACATAAATAACATTACCTAATAAGCGATCTTTTCTGTTCTGGTGCTTTCAACAGTATTAA
ecnB	D034	TTAATACTGTTGAAAGCACCAGAACAGAAAAGATCGCTTATTAGGTAATGTTATTTATGTTTGCCTATAG
eco	D035	GAAAGCGTCCAGCCACTGGAAAAAATCGCGTAACAGGTGATTCAGTTAACCCCGCAAGAAGATGAATCTA
eco	D036	TAGATTCATCTTCTTGCGGGGTTAACTGAATCACCTGTTACGCGATTTTTTCCAGTGGCTGGACGCTTTC
efeO	D037	ACGCCGCTGATGTGCCGCAGGTCAAAGTGACCGTGTAAGTTAACGCCGGGAAAACACAGTTCATTATTCA
efeO	D038	TGAATAATGAACTGTGTTTTCCCGGCGTTAACTTACACGGTCACTTTGACCTGCGGCACATCAGCGGCGT
emtA	D039	AAAGCCGGTGCAGCCTGGGGCGTCGATCCATAAGGTAATCCGAACGCGGTGAGTAAATCGAATGCCATTG
emtA	D040	CAATGGCATTCGATTTACTCACCGCGTTCGGATTACCTTATGGATCGACGCCCCAGGCTGCACCGGCTTT
fadL	D041	ATTGAGGTTATGGTCATGAGCCAGAAAACCTAAGCACTTATCTCCACCCAGGCCTGGTCGGCAGGCTTTC
fadL	D042	GAAAGCCTGCCGACCAGGCCTGGGTGGAGATAAGTGCTTAGGTTTTCTGGCTCATGACCATAACCTCAAT
fecA	D043	TTTCCGCTTTTGCTGCACAGGTTAATATCGCACCGGGATCGCTCGATAAAGCGCTCAATTAATTGACGCCAGCCTGACGCGCGGCAAGCAGAGCAACGGCCTGCACGGCGATTACGACGT
fecA	D044	ACGTCGTAATCGCCGTGCAGGCCGTTGCTCTGCTTGCCGCGCGTCAGGCTGGCGTCAATTAATTGAGCGCTTTATCGAGCGATCCCGGTGCGATATTAACCTGTGCAGCAAAAGCGGAAA
fepA	D045	ACTCCTGTTTCACATGACGATACTATTGTCTAAGTTTCGACCATCACCGCAGATGAAATCCGCAAAAACC
fepA	D046	GGTTTTTGCGGATTTCATCTGCGGTGATGGTCGAAACTTAGACAATAGTATCGTCATGTGAAACAGGAGT
fhuA	D047	AAAACTGCTCAGCCAAAACACTCACTGCGTTAATCTGTTTATGCACAGGCAGCGGTTGAACCGAAAGAAG
fhuA	D048	CTTCTTTCGGTTCAACCGCTGCCTGTGCATAAACAGATTAACGCAGTGAGTGTTTTGGCTGAGCAGTTTT
fkpA	D049	GCTACAACTGCTGACAGCAAAGCAGCGTTCTAAGCTTCGCTGGGTCGTTACATGGAAAACTCTCTTAAAG
fkpA	D050	CTTTAAGAGAGTTTTCCATGTAACGACCCAGCGAAGCTTAGAACGCTGCTTTGCTGTCAGCAGTTGTAGC
ftsP	D051	TCAGTCGGCGTCAGTTCATTCAGGCATCGGGGTAACCAGCGCAGCCGGGCAACAGCAACCGCTACCCGTT
ftsP	D052	AACGGGTAGCGGTTGCTGTTGCCCGGCTGCGCTGGTTACCCCGATGCCTGAATGAACTGACGCCGACTGA
glnH	D053	GCCTTCGTTCCGTTTGAATTTAAACAGGGCTAAGCTGCCATCGCTAAAGAGCTGAAGCTGGATTACGAAC
glnH	D054	GTTCGTAATCCAGCTTCAGCTCTTTAGCGATGGCAGCTTAGCCCTGTTTAAATTCAAACGGAACGAAGGC
glpQ	D055	AATGGCATGAAATTGACGCTGAAAAACCTTTAAAGCAGTGCAATGGCGGCGGACAGCAACGAAAAAATAG
glpQ	D056	CTATTTTTTCGTTGCTGTCCGCCGCCATTGCACTGCTTTAAAGGTTTTTCAGCGTCAATTTCATGCCATT
gltI	D057	TTGGATATGCAATTACGTAAACCTGCCATATAACAGGCAGATGACGCCGCCCCGGCAGCGGGCAGTACGC
gltI	D058	GCGTACTGCCCGCTGCCGGGGCGGCGTCATCTGCCTGTTATATGGCAGGTTTACGTAATTGCATATCCAA
hisJ	D059	CTGGTTCTGGCCTTCTCCAGCGCAACTGCGTAAACCGACCCGACCTATGCGCCATTTGAATCAAAAAATT
hisJ	D060	AATTTTTTGATTCAAATGGCGCATAGGTCGGGTCGGTTTACGCAGTTGCGCTGGAGAAGGCCAGAACCAG
kpsD	D061	ACAGGAGCCGCGCCGCTTACCGGTATTCTGTAATTCGACAATACCCCGCCGCCCGCACCGCCGGTGGTCA
kpsD	D062	TGACCACCGGCGGTGCGGGCGGCGGGGTATTGTCGAATTACAGAATACCGGTAAGCGGCGCGGCTCCTGT
lamB	D063	TATGCACGTTCCGGTATTGGTTGGACAGGTTAAGCTCAAAGTAAATACCGTCTTGGCAACGAATGTGAAA
lamB	D064	TTTCACATTCGTTGCCAAGACGGTATTTACTTTGAGCTTAACCTGTCCAACCAATACCGGAACGTGCATA
loiP	D065	AGGCTTACAGTTTGAGTGATGCGCAGGTGAAATAAAGCAAGGCGACGATTGCGCCAGCCAATAGCGAATA
loiP	D066	TATTCGCTATTGGCTGGCGCAATCGTCGCCTTGCTTTATTTCACCTGCGCATCACTCAAACTGTAAGCCT
lpoA	D067	CAGCCCTGATTTTCGCCGGTTGTGGCACCCATACTTAAGCGCAGGCTGATTCTGCCTTTTATCTTCAGCA
lpoA	D068	TGCTGAAGATAAAAGGCAGAATCAGCCTGCGCTTAAGTATGGGTGCCACAACCGGCGAAAATCAGGGCTG
lpoB	D069	TGACAAAAATGAGTCGCTACGCCTTGATTACCTAACAACGTGAACCTGCACCGGTAGAAGAAGTGAAACC
lpoB	D070	GGTTTCACTTCTTCTACCGGTGCAGGTTCACGTTGTTAGGTAATCAAGGCGTAGCGACTCATTTTTGTCA
lpp	D071	CGCTACATGGAGATTAACTCAATCTAGAGGGTATTAATAATGAAAGCTACTAAACTGGTATAAGCAGGTTGCTCCAGCAACGCTAAAATCGATCAGCTGTCTTCTGACGTTCAGACTCTG
lpp	D072	CAGAGTCTGAACGTCAGAAGACAGCTGATCGATTTTAGCGTTGCTGGAGCAACCTGCTTATACCAGTTTAGTAGCTTTCATTATTAATACCCTCTAGATTGAGTTAATCTCCATGTAGCG
malE	D073	GCTCTCGCCAAAATCGAAGAAGGTAAACTGTAACTCGCTGAAGTCGGTAAGAAATTCGAGAAAGATACCG
malE	D074	CGGTATCTTTCTCGAATTTCTTACCGACTTCAGCGAGTTACAGTTTACCTTCTTCGATGGCGAGAGCC
malM	D075	CAAAACACCAGCGACGCGCCAGCCATTCCATAAGATCAATCTAAAACCCAGACCACCCAACTGGCGACCG
malM	D076	CGGTCGCCAGTTGGGTGGTCTGGGTTTTAGATTGATCTTATGGAATGGCTGGCGCGTCGCTGGTGTTTTG
mdoD	D077	ACCAGAAGGACTCACTTTCAGGTATGGATCGTTAACCGCCGTGTGCGGTACCAGCGGCATTGCTTCTCTT
mdoD	D078	AAGAGAAGCAATGCCGCTGGTACCGCACACGGCGGTTAACGATCCATACCTGAAAGTGAGTCCTTCTGGT
mdoG	D079	ACATCTTCAAGCTGGGCTTTCAGTATTGATTAAAAAGGCTACGAGACGCCCAAAAGCAACTTGCCCTCCG
mdoG	D080	CGGAGGGCAAGTTGCTTTTGGGCGTCTCGTAGCCTTTTTAATCAATACTGAAAGCCCAGCTTGAAGATGT
mipA	D081	GTTTACCCAGTACCGGTAATCAACTATGAATAATACTACCTGTGGAATGACGCAACGGATAAACTTTCAA
mipA	D082	TTGAAAGTTTATCCGTTGCGTCATTCCACAGGTAGTATTATTCATAGTTGATTACCGGTACTGGGTAAAC
mlaA	D083	CGCTTCTGGTGGGGTGTGCGAGTTCCGGTACATAATTCAACCGCACCATGTACAACTTCAACTTCAATGT
mlaA	D084	ACATTGAAGTTGAAGTTGTACATGGTGCGGTTGAATTATGTACCGGAACTCGCACACCCCACCAGAAGCG
mlaC	D085	AGGAGAACCGACGCATGTTTAAACGTTTAATGATGTAAGCAACCGCGGCAGACCAGACCAATCCGTATAA
mlaC	D086	TTATACGGATTGGTCTGGTCTGCCGCGGTTGCTTACATCATTAAACGTTTAAACATGCGTCGGTTCTCCT
mltA	D087	TCCAAACCAACCGATCGCGGACAGCAATATTAAAACCAGCCAGATGCCGTTGGCGCGCCGATTAACGCCG
mltA	D088	CGGCGTTAATCGGCGCGCCAACGGCATCTGGCTGGTTTTAATATTGCTGTCCGCGATCGGTTGGTTTGGA
msbB	D089	AAAATAATAGCGAATACATTCCTGAGTTTGATAAATAACTGGGCGTAGCAGCGATGGCGGGTATCGCTTT
msbB	D090	AAAGCGATACCCGCCATCGCTGCTACGCCCAGTTATTTATCAAACTCAGGAATGTATTCGCTATTATTTT
nlpD	D091	ACTTCAAATCCACCGGCACCGGTCAGCTCCTAATTGATTACGCCGCCGCCGAAAATGGGGACGACGTCTA
nlpD	D092	TAGACGTCGTCCCCATTTTCGGCGGCGGCGTAATCAATTAGGAGCTGACCGGTGCCGGTGGATTTGAAGT
nlpE	D093	AGGAATGGATGGTGAAAAAAGCGATAGTGACATAAATGTAATAATCGGGCCGAAGTCGATACGCTTTCTC
nlpE	D094	GAGAAAGCGTATCGACTTCGGCCCGATTATTACATTTATGTCACTATCGCTTTTTTCACCATCCATTCCT
nmpC	D095	ATGGCGATGTCTGCTCAGGCAGCTGAAATTTAAAAAGTTAATGCCAAGCACTACTTTTCCTCTAACGATG
nmpC	D096	CATCGTTAGAGGAAAAGTAGTGCTTGGCATTAACTTTTTAAATTTCAGCTGCCTGAGCAGACATCGCCAT
ompA	D097	ACCGTGTTATCTCGTTGGAGATATTCATGGCGTATTTTGGATGATAACGAGGCGCAAAAAGTTCTCGTCTGGTAGAAAAACCCCGCTGCTGCGGGGTTTTTTTTGCCTTTAGTAAATTGA
ompA	D098	TCAATTTACTAAAGGCAAAAAAAACCCCGCAGCAGCGGGGTTTTTCTACCAGACGAGAACTTTTTGCGCCTCGTTATCATCCAAAATACGCCATGAATATCTCCAACGAGATAACACGGT
ompN	D099	CATTATTTTTCTGATAATTCAGCGAAAGATTAAGAAACCCAAATTAACGATCAACTCACTGGCTACGGTC
ompN	D100	GACCGTAGCCAGTGAGTTGATCGTTAATTTGGGTTTCTTAATCTTTCGCTGAATTATCAGAAAAATAATG
ompX	D101	GCACTGGCCGCAGTTCTGGCTTTCACCGCATAAGGTTACGCACAGAGCGACGCTCAGGGCCAAATGAACA
ompX	D102	TGTTCATTTGGCCCTGAGCGTCGCTCTGTGCGTAACCTTATGCGGTGAAAGCCAGAACTGCGGCCAGTGC
oppA	D103	CTGGCTGCGCTAATGGCAGGGAATGTCGCGTAAGAAAAACAAACACTGGTACGTAACAATGGTTCAGAAG
oppA	D104	CTTCTGAACCATTGTTACGTACCAGTGTTTGTTTTTCTTACGCGACATTCCCTGCCATTAGCGCAGCCAG
osmE	D105	AACAAGAATATGGCAGGAATTCTGAGTGCATAATATGATCGTACCAAAGACCAGTTTGTACAGCCTGTGG
osmE	D106	CCACAGGCTGTACAAACTGGTCTTTGGTACGATCATATTATGCACTCAGAATTCCTGCCATATTCTTGTT
pagP	D107	TTGGTAAAGTTTTTGCTAACGCAGATGAGTGGATGTAACAACAGCCTGAACATTATGATTTATATATTCC
pagP	D108	GGAATATATAAATCATAATGTTCAGGCTGTTGTTACATCCACTCATCTGCGTTAGCAAAAACTTTACCAA
pal	D109	GGAATCATTGAAATGCAACTGAACAAAGTGTAAATTGCGGCATGTTCTTCCAACAAGAACGCCAGCAATG
pal	D110	CATTGCTGGCGTTCTTGTTGGAAGAACATGCCGCAATTTACACTTTGTTCAGTTGCATTTCAATGATTCC
phoE	D111	GCATCTGCATCCGTACAGGCCGCAGAAATATAAAAAGTTAAAGCCATGCATTATATGAGTGATAACGACA
phoE	D112	TGTCGTTATCACTCATATAATGCATGGCTTTAACTTTTTATATTTCTGCGGCCTGTACGGATGCAGATGC
pldA	D113	CTCTGCAGGGCTGGTTGTTGCCGGTGTTTATGTAATGAAAGAGGTGCATGACGCGCCAGCGGTGCGTGGC
pldA	D114	GCCACGCACCGCTGGCGCGTCATGCACCTCTTTCATTACATAAACACCGGCAACAACCAGCCCTGCAGAG
potD	D115	AGGTAACACAGGGGACGTTAAATGAAAAAATAACTGGGCATGAGCGCCGCTCACGCCGATGACAACAACA
potD	D116	TGTTGTTGTCATCGGCGTGAGCGGCGCTCATGCCCAGTTATTTTTTCATTTAACGTCCCCTGTGTTACCT
ppiA	D117	GCTCTTTCTCCCGCAGCAATGGCAGCGAAATAAAACATCGAACTGGAGCTGGATAAACAAAAAGCGCCAG
ppiA	D118	CTGGCGCTTTTTGTTTATCCAGCTCCAGTTCGATGTTTTATTTCGCTGCCATTGCTGCGGGAGAAAGAGC
prc	D119	GTAAGTGAGCGCGTAACGTCGCGCTTCACCTAATTTTCGGCCAAAATCTTTGACCGCTACCTGAATCTGC
prc	D120	GCAGATTCAGGTAGCGGTCAAAGATTTTGGCCGAAAATTAGGTGAAGCGCGACGTTACGCGCTCACTTAC
proX	D121	CAGAGCACCATCACTGAAGAAACCTTCCAGTAATATACCGTCAACAAACCCAGCGAAGTAGATTACAACG
proX	D122	CGTTGTAATCTACTTCGCTGGGTTTGTTGACGGTATATTACTGGAAGGTTTCTTCAGTGATGGTGCTCTG
ptrA	D123	AGCCGATTCAGGAAACCATCCGTAAAAGTGATTAAATAACGGTATGGTGGTCTTGCTGGTTTCTGATCCG
ptrA	D124	CGGATCAGAAACCAGCAAGACCACCATACCGTTATTTAATCACTTTTACGGATGGTTTCCTGAATCGGCT
rcsF	D125	ATCATACATTGAGGAAATACTATGCGTGCTTAATGTTCCATGTTAAGCAGATCCCCTGTCGAACCCGTTC
rcsF	D126	GAACGGGTTCGACAGGGGATCTGCTTAACATGGAACATTAAGCACGCATAGTATTTCCTCAATGTATGAT
rlpA	D127	GCATGTACAAGCGATGATGGTCAGCAACAGTAACCCATAGTTGAAATTAGCGGGGCGGACCCGCGTTTCG
rlpA	D128	CGAAACGCGGGTCCGCCCCGCTAATTTCAACTATGGGTTACTGTTGCTGACCATCATCGCTTGTACATGC
skp	D129	TGGGATGGTAAGGAGTTTATTGTGAAAAAGTAAACTTCTGCTCAGGCGGCTGACAAAATTGCAATCGTCA
skp	D130	TGACGATTGCAATTTTGTCAGCCGCCTGAGCAGAAGTTTACTTTTTCACAATAAACTCCTTACCATCCCA
slp	D131	AATAACCAACCTGATATTCAAAAAAGTTTTTAACAACAAGCGCGCTTTGGTGGGAAGGTTATCAACGTTA
slp	D132	TAACGTTGATAACCTTCCCACCAAAGCGCGCTTGTTGTTAAAAACTTTTTTGAATATCAGGTTGGTTATT
slyB	D133	ATGGCACCATCGTTAACGTACGTCCGGTACAGTAAGCAATTGGCGGTGCTGTTCTTGGTGGTTTCCTGGG
slyB	D134	CCCAGGAAACCACCAAGAACAGCACCGCCAATTGCTTACTGTACCGGACGTACGTTAACGATGGTGCCAT
surA	D135	TGAAGAACTGGAAAACGCTGCTTCTCGGTATCGCCTAAGTAGTCGATAAAGTCGCAGCCGTCGTCAATAA
surA	D136	TTATTGACGACGGCTGCGACTTTATCGACTACTTAGGCGATACCGAGAAGCAGCGTTTTCCAGTTCTTCA
treA	D137	CTTCTCGCCCGCAAAAAATGGCGTTAATTCCATAATGCAGGCAGAAGAAACACCGGTAACACCACAGCCG
treA	D138	CGGCTGTGGTGTTACCGGTGTTTCTTCTGCCTGCATTATGGAATTAACGCCATTTTTTGCGGGCGAGAAG
tsx	D139	CGCTCTCTTCGTCTTTTACTGTCAACGCAGCTTAATGGCACCAGAGCGTTAACGTTGTCGGAAGCTATCA
tsx	D140	TGATAGCTTCCGACAACGTTAACGCTCTGGTGCCATTAAGCTGCGTTGACAGTAAAAGACGAAGAGAGCG
ushA	D141	GCGTGGCGTTAGCGCTGTTAACCACATTTACATAAATAAAACCTACAAAATTACAGTTCTGCATACCAAT
ushA	D142	ATTGGTATGCAGAACTGTAATTTTGTAGGTTTTATTTATGTAAATGTGGTTAACAGCGCTAACGCCACGC
yajG	D143	CAAAACCGCCAACAACTATTGAAGTTTCCCCGACGTAAGGCATCACCGTAAGCATTAATGGTGCCGATCA
yajG	D144	TGATCGGCACCATTAATGCTTACGGTGATGCCTTACGTCGGGGAAACTTCAATAGTTGTTGGCGGTTTTG
ybaY	D145	CGGCTGCAAATACGTCTATTTCAGCAACACAATAAACCGTCTGGATCCGGCAGAAAGTCGCACTGCCGCC
ybaY	D146	GGCGGCAGTGCGACTTTCTGCCGGATCCAGACGGTTTATTGTGTTGCTGAAATAGACGTATTTGCAGCCG
ybiS	D147	CTGTTGTCGGCTTTTGCAGTACCGCCTCTGCGGTATAAGTTGGTCAGAATCAGGTGATCACCATTCCTGA
ybiS	D148	TCAGGAATGGTGATCACCTGATTCTGACCAACTTATACCGCAGAGGCGGTACTGCAAAAGCCGACAACAG
yceI	D149	ACAAAGAAGGTCAGCACGCCTTTGTTAATTTCCGCTAAACCTTTAAAGATTTCGACGGTACTTTTACCTT
yceI	D150	AAGGTAAAAGTACCGTCGAAATCTTTAAAGGTTTAGCGGAAATTAACAAAGGCGTGCTGACCTTCTTTGT
ydcL	D151	TTAAACAATTACTCTGATTTAAAAGAAACATAAGACCCGAGTTTTGATCAAAGCAAATATGACAGCATCG
ydcL	D152	CGATGCTGTCATATTTGCTTTGATCAAAACTCGGGTCTTATGTTTCTTTTAAATCAGAGTAATTGTTTAA
ydeN	D153	AGCTGAAAGCAACCAAAACAAACGTTGCTTTCTAAAAAGCCAAATATTATCGTACTGACCATGGATGATC
ydeN	D154	GATCATCCATGGTCAGTACGATAATATTTGGCTTTTTAGAAAGCAACGTTTGTTTTGGTTGCTTTCAGCT
ydgH	D155	AACGCAGCAACAGAACTGACACCGGAGCAATAAGGTCGTTTTAATGCTATTGGCGAAGCGGTGAAAGCCG
ydgH	D156	CGGCTTTCACCGCTTCGCCAATAGCATTAAAACGACCTTATTGCTCCGGTGTCAGTTCTGTTGCTGCGTT
yfeY	D157	CTATGCCGTTGATGCTGACCGGCTGTTCCACGATGTAAAACTGGTTTGGGTCGTCCACCAAAGTGAGCGA
yfeY	D158	TCGCTCACTTTGGTGGACGACCCAAACCAGTTTTACATCGTGGAACAGCCGGTCAGCATCAACGGCATAG
yfhG	D159	CAGAAGAAAAAATTCCGGTTTATCAACTGGCTTAACGCTGCAAGGTAAATCAACCGAAACCAATCCGCTT
yfhG	D160	AAGCGGATTGGTTTCGGTTGATTTACCTTGCAGCGTTAAGCCAGTTGATAAACCGGAATTTTTTCTTCTG
ygdI	D161	AGCGCCTGTTCCGGTTCGAACTATGTGATGTAAAAACCACAGACTGATAACGATACCGGTATGATTTCGT
ygdI	D162	ACGAAATCATACCGGTATCGTTATCAGTCTGTGGTTTTTACATCACATAGTTCGAACCGGAACAGGCGCT
ygdR	D163	CTGTTTCCGGGTGTTCCAGTGATTACGTCATGGCGTAAAAACCTGAAATTGATGATGATACCGGGCTGGT
ygdR	D164	ACCAGCCCGGTATCATCATCAATTTCAGGTTTTTACGCCATGACGTAATCACTGGAACACCCGGAAACAG
yggE	D165	AACACGGAGAGACTAACGTGAAGTTCAAAGTTATCTAAGCAGCGCAGGCTAACGAATTGCCGGATGGACC
yggE	D166	GGTCCATCCGGCAATTCGTTAGCCTGCGCTGCTTAGATAACTTTGAACTTCACGTTAGTCTCTCCGTGTT
yghJ	D167	CCCTGTTAGCCGGTTGTGATGGCGGTGGTTCCTAAAACAGGGTCTTTGCCGGAAGTGAAACCTGATCCAA
yghJ	D168	TTGGATCAGGTTTCACTTCCGGCAAAGACCCTGTTTTAGGAACCACCGCCATCACAACCGGCTAACAGGG
ygiW	D169	GCAGCAGAGCAGGGCGGTTTTTCTGGCCCATAACCGAACGGCAGCGTAACGACTGTAGAAAGCGCAAAAT
ygiW	D170	ATTTTGCGCTTTCTACAGTCGTTACGCTGCCGTTCGGTTATGGGCCAGAAAAACCGCCCTGCTCTGCTGC
yhcN	D171	CTGCCGACTCCATTGATGCTGCACAAGCACAAAATTAAGTGGCGTCTTCGCCAATGGATATGCGTGAAAT
yhcN	D172	ATTTCACGCATATCCATTGGCGAAGACGCCACTTAATTTTGTGCTTGTGCAGCATCAATGGAGTCGGCAG
yhjJ	D173	AACGGTTTACAGTGGCAAGTGCTGACCACCTAACTGGTTAATACCGGTTCGCTCGCCGAAAGTACACAAC
yhjJ	D174	GTTGTGTACTTTCGGCGAGCGAACCGGTATTAACCAGTTAGGTGGTCAGCACTTGCCACTGTAAACCGTT
yiaD	D175	CTAACCCTTACACCGGCGAACGCGAAGCAGGTAAATAAGGCGCGGGTATTGGTGCGCTATCTTCTTCGAA
yiaD	D176	TTCGAAGAAGATAGCGCACCAATACCCGCGCCTTATTTACCTGCTTCGCGTTCGCCGGTGTAAGGGTTAG
yifL	D177	TAATGAAAAACGTGTTTAAGGCACTCACTGTATAACTGAAAGGTCCGCTCTATTTCCCGCCTGCAGATAA
yifL	D178	TTATCTGCAGGCGGGAAATAGAGCGGACCTTTCAGTTATACAGTGAGTGCCTTAAACACGTTTTTCATTA
yjeI	D179	AGTGCCAGCTGATTGGTACTGCGACAGGTAAGCAATAAGGCGGTTCTATGCGCGGCGCAGCAAACGATCT
yjeI	D180	AGATCGTTTGCTGCGCCGCGCATAGAACCGCCTTATTGCTTACCTGTCGCAGTACCAATCAGCTGGCACT
yncD	D181	AAACCATGATTGTCAGTGCCGCACCGCAGGTGGTTTAAGTGGATGGCGAGGAGATGCGCCTGGCAACACC
yncD	D182	GGTGTTGCCAGGCGCATCTCCTCGCCATCCACTTAAACCACCTGCGGTGCGGCACTGACAATCATGGTTT
yncE	D183	AGGGAGTCGTCATGCATTTACGTCATCTGTTTTAATCATTGCTTGTTGCTTCATCATTCAGTACGCAGGC
yncE	D184	GCCTGCGTACTGAATGATGAAGCAACAAGCAATGATTAAAACAGATGACGTAAATGCATGACGACTCCCT
yraP	D185	AGCGCATTGTCGAAAGACGAACAGATTAAGTAAGTGCTGCTGGTTGGGCAGTCACCAAATGCTGAACTTT
yraP	D186	AAAGTTCAGCATTTGGTGACTGCCCAACCAGCAGCACTTACTTAATCTGTTCGTCTTTCGACAATGCGCT

## Sheet: Table S6
Table S6. List of oligonucleotides used for screening of the knockout target region.
Genes are listed in alphabetic order.
ID primer	Nucleotide sequence
agp_F	CGCAACTGTGGCAGGGATAGT
agp_R	CACTTCGAGCACGCCACCTTT
ais_F	ACTGGCGCTCGCTGCAATTGC
ais_R	GCATTGATTGGTTGAACGGTCGCA
artI_F	TCTTTCCGCCACAGCTGCCGA
artI_R	ACGGCTTCTACGCGACGGAATT
artJ_F	GACAGACGGGAGTTCCATCATG
artJ_R	CATTCTGCCTGCATTTGTTTGCACAAG
bamB_F	TACTGCTGCCAGGACTGCTTTC
bamB_R	GTCCGCTGCATAGACAACGTTGT
bamC_F	CTGGCAAAGGTTGCGGGTGTT
bamC_R	ATGTCCAGCGCCTTACCGACA
bamE_F	TGGCATGACGCAACAACAAGTTG
bamE_R	GTTACCACTCAGCGCAGGTTTG
bcsC_F	CCCTGTTTGGACAAGGCTGGG
bcsC_R	TCGCTTCGCCTAACCGAACTTGC
bglX_F	TAGGAATCGCGGTGAGTCTGGC
bglX_R	GCCCCAACCTGACCGTCTTTG
bhsA_F	AACGTAAAAACCCTCATCGCTGC
bhsA_R	GTAATACGGAAAGATTTTGCGCCC
borD_F	CTGCCGCTCTGGCAATGCTTA
borD_R	CCGAGCAATCCATTTACGAATGT
cirA_F	GGGCTGTGTTTGTCCGCTATTTC
cirA_R	CGTCAGTTGTACGCCAGGCAC
cpoB_F	GTCGTGCGGTACTGGTTTACT
cpoB_R	TCAGAAAGTTGTTGCTGGAGTTG
degP_F	GCGTTATCTGTTAATCGAGACTG
degP_R	CCTTCTACGTTAATGCTGACCAC
degQ_F	TCATTCAGGTACGAGAGCAGG
degQ_R	TTCCTTCCACCCGTACGCTCA
dsbC_F	CTTTGTTAGCGGCGTTTTCAGG
dsbC_R	AGCCGTGCCGCTAACGTCATA
ecnB_F	TCTCCCGCGCTGCCAGCTAAT
ecnB_R	CACGCGTGGTGTTGCAGGCAG
eco_F	ACCTGCAGTATTGTTTGCCGC
eco_R	TTCCCGCCGAGACGATGCAA
efeO_F	CATTAACTTCCGCCGTAACGCA
efeO_R	CACTCCAGCGCCTTCTGGCT
emtA_F	CATGACTATACGAACCCGCCG
emtA_R	CACGTCCGGAGGTTGAAGCTT
fadL_F	CCTACACTTCGCGCTCCTGTT
fadL_R	TGCGCCTTCCCCTGAATAAGC
fecA_F	CTCGTTCGACTCATAGCTGAACACAAC
fecA_R	CGTCCAGCAGTTGTTGCAG
fepA_F	CATTCCCTGGCCTTGTTGGTC
fepA_R	TGGCATGGTACGGATGATCTC
fhuA_F	GCGCGTTCCAAAACTGCTCAG
fhuA_R	GTGCCGGTAGCTGACTGTCG
fkpA_F	ACAATGGCCGTTGCCCTGCAT
fkpA_R	TCCTGAACACCAGCGATCAGC
ftsP_F	GGGGAACACTTTCCTGCACGG
ftsP_R	TAAACAGCGGTTGCCCACGGC
glnH_F	TGCGGTTTCTTCTCATGCCGC
glnH_R	GCGCCAGATCGACGTTTTTGG
glpQ_F	CTGCAAAAACGCAACGGAGGC
glpQ_R	AGATAATCCGCTCCCTGCGCA
gltI_F	CTCACAACGGGTATCCATGCG
gltI_R	CTGAAGATTCACGGTGACCGAC
hisJ_F	CTGGTGCTATCGCTCTCTCTG
hisJ_R	CGCATCCAGCGGATTTTCGAC
kpsD_F	TACTGATTGCCGCCTGTCACG
kpsD_R	CGCTGGTGCCGTTGAAAAGTTG
lamB_F	TGTCTGCTCAGGCAATGGCTG
lamB_R	GGCCACGTTAGTGTCGAAATAG
loiP_F	TGGCAACGGTACTGACCGGTT
loiP_R	TGTTGCCTAGCGCATTGGCAATA
lpoA_F	CGTTTGAAAGCCGCGCGTTGT
lpoA_R	CCCGGTTTTACCTTCTTTCACCA
lpoB_F	GCGCACAAAGTCAGACTTTATCT
lpoB_R	CGGGATCGTCGGCACCGAG
lpp_F	GCGTTCGATGCTTCTTTGAGCG
lpp_R	ACGCGTGACGCAGTAGCGGTAAAC
malE_F	CGCATCCTCGCATTATCCGCA
malE_R	GCCGCAACCTGTGGGAATTTC
malM_F	AGCGCGCCTGGAATTAGCCTT
malM_R	AGTTCGCCAATGTTTGCCGGG
mdoD_F	CCAGAAGGACTCACTTTCAGGTATGG
mdoD_R	GTTTGCGCTAAGTCGTGCGCC
mdoG_F	TGCGTTGGTTGAGTGCTGCAG
mdoG_R	GTCTTCAGATTGTTCCAGTACGC
mipA_F	CGTAGCGCACGCTGAAGGTAA
mipA_R	GTAAAGCGGCGACCAGTAAGC
mlaA_F	AGCTTCGCCTGTCGGCGCTT
mlaA_R	CAAACCGTTACGCGCCGGTTG
mlaC_F	CAGCTGCTGCGCCAGGTAATAA
mlaC_R	GCGGTTGCTCATTCTTCAGGC
mltA_F	GAAAGGACGTTGGGTAAAGTACC
mltA_R	CAGACGCGGTGACGAATTACG
msbB_F	GCGCCGCTACACTATCACCAGATT
msbB_R	CGTCCCAGCCGTGCCAGAAT
nlpD_F	GCCCAAAATTCACCGTTCGCC
nlpD_R	GGCTGCTGTACCGGCTGAATT
nlpE_F	CAGGCTGGCATCGAAAGCACA
nlpE_R	GCATCGGTTTCAGTTCGGCAG
nmpC_F	GGCAATTTCTGCTGTAGCTGCA
nmpC_R	GACCGAAACCAGTCAGTTGATC
ompA_F	CGTTGTAGACTTTACATCGCCAG
ompA_R	GTCTTCTCTGAAGCAGGATCTGC
ompN_F	TTAATTCCTGCCCTGCTCGCC
ompN_R	TGTATTCCCATTGACCGTAGCCA
ompX_F	GCATGTCTTTCAGCACTGGCC
ompX_R	GCAGTACGGCTTTTCTCGGTG
oppA_F	AGAGAAGTTTAGTAGCAGCTGGC
oppA_R	TCGCTGACCAGTAAGCCTTCAAA
osmE_F	GAACAAGAATATGGCAGGAATTCTG
osmE_R	CAGGATGTAGGTCTGGCAAGTA
pagP_F	GCGTTGGTAAAGTTTTTGCTAACGC
pagP_R	GGCCATGCCAGTTTCCTTTTTCAT
pal_F	CAGGTCAAATTCCCTGCCTGG
pal_R	TTCGCATCCATACCAGTGCCG
phoE_F	AAGAGCACTCTGGCATTAGTGGT
phoE_R	CCATAACCAGTCAGTTGATCGTTAA
pldA_F	GGACTCTGCAGGGCTGGTTGT
pldA_R	CGCTGGTTTGGGTGTAAATGAGG
potD_F	TGATGGTTATTGCCAGCCAGCTT
potD_R	CCGGTTTCTTTGGTGAACTGTTC
ppiA_F	GATGGCTGCTGTTTTCGCTCTTT
ppiA_R	AAGCCAGGAATGACGCGGTGA
prc_F	CGCGTGCTGATCAAATTCCGG
prc_R	TCGCGAACTGTTCAACATCGCTT
proX_F	ACTTTTGCTGCCGATCTGCCG
proX_R	TTCACGGCGGTGAAGGTTGCA
ptrA_F	GGGCACCCTTAAGTCAGGCAG
ptrA_R	GATCTTCCAGCGACCCAACGG
rcsF_F	AATATCATTCAGGACGGGCGCTT
rcsF_R	TTCGGTTTTGCAGGCTCCGCT
rlpA_F	ATCTGCATCGCGGCAGGAATG
rlpA_R	CGAGACGGATCCTGCACGATT
skp_F	AGGCGATCAATATAAGATCGCCG
skp_R	ACCGGTTTTCTGCGCTACCTG
slp_F	GGTGCACTCATCCTCAGCCTT
slp_R	CAGCGATTTCTAACAACGTATCCG
slyB_F	GTCGGTTGTGTTAATAACGACACC
slyB_R	GTTCCGCCACCAACAGTATTCC
surA_F	CCACGTAATCCGCAGTGCGG
surA_R	GTTGCTGCCTTGCCTGAGCAG
treA_F	GCAGCTAGTGCGATCCTGAACTA
treA_R	CGGCTGTGGTGTTACCGGTGT
tsx_F	ACATTACTGGCAGCCGGTGC
tsx_R	CATAACCATAGAAGTCGAACCAG
ushA_F	GGCGTGGCGTTAGCGCTGTTA
ushA_F	CAGCCGCAACCTCTTTGCGGAT
yajG_F	CGTTAGTTGCTCTGTTTATGCTTG
yajG_R	GGAGGCGGTCAGGGTAACG
ybaY_F	GTTGGCGGCTTGCGCAGATAA
ybaY_R	TGACGGTGCATCGGCTAACG
ybiS_F	TCTCAACCCAATGGCCTGCCA
ybiS_R	CTCCAGCGGCTGAGTGTTAC
yceI_F	TCGCGTCCCTGATGTTCTCTG
yceI_R	GTGATTAGTATCGACGCTGGTG
ydcL_F	CGGCTTATTGGCTCTGTCTGG
ydcL_R	CGACGGTTTCGGTACCGGATA
ydeN_F	CTGGCATCTGGTATGGCTGCA
ydeN_R	GGGTCAAAAGATCCCTTATCAAAAGG
ydgH_F	AGCTTAAGAACACCCTCCTGG
ydgH_R	GTCGACAACATAAAAAGAGGCGG
yfeY_F	TGCACTCCAAGCAACGTTATTGA
yfeY_R	TGCAGTGGTGTGGACGCCGT
yfhG_F	CATTGCTGGGTTGCGTGCAGA
yfhG_F	GCGACTGCGCAGGCATTAAAC
ygdI_F	GACTGCCGCAATTATTTCTGCCT
ygdI_R	CTGATCCAGTTCGACCATCTCTT
ygdR_F	AACAGACTATTATCATAGGTGAGCC
ygdR_R	CTTGCTGATCGTGATAACTCACC
yggE_F	AAGCTTGCCTCCAGAGGTCCT
yggE_R	GCAAGAGTGGCAATGTCTGGC
yghJ_F	GCGGCTATTTTGAGCGCAACC
yghJ_R	CAGGATCAGGTATCGGTTCTGGC
ygiW_F	TAATCGCAGTAATGGCCCTGTG
ygiW_R	GAACACGTAGAGATCGTCAGAGA
yhcN_F	CCACTGTTGCTGCATTAAGCGTA
yhcN_R	CACCGCTACGAGCTTCAGTAAT
yhjJ_F	GCGGTTTGCTGATGATGGCCA
yhjJ_R	GCGTGACTGTAACCGCTCTGT
yiaD_F	AGTGGTGCTCTGGCGGTATCT
yiaD_R	ATGTAATAACCCACGCCGCCG
yifL_F	CGCCTTCTCCTGCGATGATAG
yifL_R	CCGTGGATTGCGTTTGCGTCT
yjeI_F	CAACGAATTGAGTGCTGCCGG
yjeI_R	CCATAAATCACGTTACCGCCCATT
yncD_F	TCCGTCCGACAGACCGTTTTG
yncD_R	AAACCAGGCACGCTGGTCAGT
yncE_F	CAAGAGCGTAACGATGATTACGC
yncE_R	CGTAGGCACCTTTACCTACCG
yraP_F	TGGGTACCAAAGCCGCAACTG
yraP_R	TTGGCACCGTCTACGCCCATA
